# Supplementary material for: High-throughput chemogenetic drug screening reveals PKC-RhoA/PKN as a targetable signaling vulnerability in GNAQ-driven uveal melanoma
Source: Cell Rep Med. 2023 Oct 18;4(11):101244. doi: 10.1016/j.xcrm.2023.101244 (PMC10694608; doi:10.1016/j.xcrm.2023.101244)
Supplement: Table S1. UM- and SKCM-selective agents, and corresponding Z-AUC scores, related to Figure 1 [file mmc2.xlsx]

## Sheet: Sheet1
Supplemental Table 1
Differential Activity	Sample Name	Gene Symbol	Z-AUC Difference
Uveal	Darovasertib	PRKCA	-1.84363
Uveal	S63845	MCL1	-1.80766
Uveal	Disulfiram	ALDH2	-1.719
Uveal	BMS-986158	BRD4	-1.6807
Uveal	Elesclomol (STA-4783)	HSPA2	-1.53257
Uveal	Monensin sodium salt		-1.47179
Uveal	Sotrastaurin		-1.42652
Uveal	Ro-31-8425	PRKCA	-1.23992
Uveal	Cebranopadol	OPRL1	-1.22497
Uveal	AZD-5153 6-Hydroxy-2-naphthoic acid	BRD4	-1.21189
Uveal	Bafilomycin A1		-1.21069
Uveal	VU0661013	MCL1	-1.2016
Uveal	Tinostamustine		-1.18466
Uveal	Thapsigargin		-1.11018
Uveal	Mivebresib (ABBV-075)	BRD4	-1.10064
Uveal	CPI-203		-1.09631
Uveal	CPI-203		-1.09395
Uveal	KUC111774N	MITF	-1.08164
Uveal	Go-6983	PRKCA	-1.07363
Uveal	OTS-167	MELK	-1.02448
Uveal	GSK-J4	KDM6A	-1.02278
Uveal	JQ1	BRD4	-1.02243
Uveal	CPI-0610		-1.01973
Uveal	BAY-356	BRD4	-1.01074
Uveal	I-BET151	BRD4	-0.998787
Uveal	KPT-276	XPO1	-0.938255
Uveal	WO2016044770		-0.916668
Uveal	GSK1324726A (I-BET726)	BRD4	-0.90365
Uveal	NCGC00505117	EP300	-0.857247
Uveal	CPI-637	EP300	-0.851763
Uveal	ARV-825	BRD4	-0.849249
Uveal	CUDC-907	PIK3CA	-0.837936
Uveal	I-BET762	BRD4	-0.822325
Uveal	VER-155008	HSPA2	-0.806496
Uveal	Naftopidil	ADRA1A	-0.803641
Uveal	APY29	ERN1	-0.79688
Uveal	Diclazuril		-0.793451
Uveal	Amrubicin	TOP2A	-0.787085
Uveal	CCT251236	HSF1	-0.783115
Uveal	Leptomycin B		-0.782847
Uveal	Oxamflatin		-0.770895
Uveal	SPC-839	IKBKB	-0.76785
Uveal	AST-487	FLT3	-0.750712
Uveal	Paclitaxel	TUBB	-0.733317
Uveal	Triptonide		-0.733157
Uveal	Trichostatin A	HDAC1	-0.724111
Uveal	Ansamitocin P3	TUBB	-0.70414
Uveal	Birabresib	BRK2	-0.695153
Uveal	Motolimod	TLR8	-0.688353
Uveal	Brivanib	KDR	-0.681632
Uveal	Fluticasone furoate	NRC31	-0.674865
Uveal	DA-3003-1	CDC25	-0.661265
Uveal	Fluorocyclopentenylcytosine	CDK1	-0.660438
Uveal	Resminostat	HDAC1	-0.65991
Uveal	CC-885		-0.655137
Uveal	Belinostat	HDAC1	-0.647785
Uveal	Ruboxistaurin mesylate	PRKCB	-0.641972
Uveal	Dolastatin 10	TUBB	-0.640944
Uveal	Cevipabulin		-0.616614
Uveal	CUDC-101	EGFR	-0.607692
Uveal	Cephalomannine	TUBB	-0.605836
Uveal	Obatoclax	BCL2L1	-0.599954
Uveal	Abexinostat	HDAC1	-0.573459
Uveal	Azixa	TUBB	-0.539884
Uveal	PF-3758309	PAK4	-0.516227
Uveal	Lexibulin hydrochloride	TUBB	-0.501979
Uveal	Dinaciclib (SCH727965)	CDK1	-0.483659
Uveal	Oprozomib	PSMD1	-0.475022
Uveal	Triptolide	POLR2A	-0.425291
Uveal	MLN-7243	UBA1	-0.406559
Cutaneous	IPI-145		0.589173
Cutaneous	Triciribine phosphate	AKT1	0.597813
Cutaneous	TAS-116	HSP90AB1	0.631218
Cutaneous	Nintedanib	FLT1	0.649313
Cutaneous	Fludarabine	HPRT1	0.650973
Cutaneous	GS-9901	PIK3CD	0.660544
Cutaneous	Peficitinib	JAK3	0.684269
Cutaneous	TWS-119	GSK3B	0.685964
Cutaneous	GDC-0326	PIK3CA	0.688613
Cutaneous	Tanespimycin	HSP90AB1	0.691026
Cutaneous	KUC110948N		0.701797
Cutaneous	Aprepitant	TACR1	0.709533
Cutaneous	KPT-9274	PAK4	0.724244
Cutaneous	Bafetinib (INNO-406)		0.734464
Cutaneous	CHZ868	JAK2	0.734474
Cutaneous	AZD-6482	PIK3CB	0.734938
Cutaneous	Retaspimycin Hydrochloride		0.738554
Cutaneous	RAF-709	BRAF	0.743339
Cutaneous	Raltitrexed	TYMS	0.745093
Cutaneous	Fludarabine phosphate	HPRT1	0.765131
Cutaneous	R-406	SYK	0.767555
Cutaneous	AMG-47a	LCK	0.776194
Cutaneous	Spautin-1	USP10	0.791109
Cutaneous	AZ-9482	PARP1	0.791668
Cutaneous	Parogrelil	PDE5A	0.791764
Cutaneous	Pentamidine isethionate		0.79646
Cutaneous	Selumetinib	MAP2K1	0.811521
Cutaneous	AZ-628	BRAF	0.813372
Cutaneous	XL-888	HSP90AB1	0.829162
Cutaneous	XL-888	HSP90AB1	0.86893
Cutaneous	Cytarabine		0.873851
Cutaneous	NSC-48006	DNMT1	0.880598
Cutaneous	HSP-990	HSP90AB1	0.887227
Cutaneous	BI-847325	AURKA	0.891437
Cutaneous	NSC-319726		0.892629
Cutaneous	Copanlisib	PIK3CA	0.893221
Cutaneous	17-AAG (KOS953)		0.895216
Cutaneous	NPS-1034	MET	0.912344
Cutaneous	GNE-3511	MAP3K12	0.915925
Cutaneous	Cobimetinib	MAP2K1	0.918521
Cutaneous	Floxuridine	TYMS	0.96315
Cutaneous	NAMPT-IN-1	NAMPT	0.969636
Cutaneous	Pimasertib	MAP2K1	1.01071
Cutaneous	Cladribine	ADA	1.02129
Cutaneous	Berberine	PTP4A1	1.04915
Cutaneous	SNX-5422	HSP90AB1	1.05553
Cutaneous	Oligomycin A		1.06424
Cutaneous	Gemcitabine	RRM2	1.06982
Cutaneous	MLN-4924	NAE1	1.09537
Cutaneous	AMG-Tie2-1	TEK	1.11267
Cutaneous	STF-118804	SLC2A1	1.12773
Cutaneous	AMG-511	PIK3CA	1.16443
Cutaneous	AT-9283	AURKA	1.16686
Cutaneous	Clofarabine		1.16811
Cutaneous	Pralatrexate		1.17094
Cutaneous	SNX-2112	HSP90AB1	1.17554
Cutaneous	L-779450	BRAF	1.19547
Cutaneous	Ganetespib (STA-9090)	HSP90AB1	1.20135
Cutaneous	Pluripotin	RASAL1	1.20972
Cutaneous	GNF-7	ABL1	1.23858
Cutaneous	PD-166285	SRC	1.25198
Cutaneous	CEP-32496	EGFR	1.29185
Cutaneous	GZD-824	ABL1	1.29667
Cutaneous	Dasatinib	ABL1	1.30021
Cutaneous	NMS-873	VCP	1.32329
Cutaneous	BMS-4	LIMK1	1.3714
Cutaneous	RSL3	GPX4	1.39773
Cutaneous	LY-2090314	GSK3B	1.41417
Cutaneous	Daporinad	NAMPT	1.42395
Cutaneous	GMX-1778	IKBKB	1.465
Cutaneous	Rotenone	NDUFAF1	1.50688
Cutaneous	GNE-618	NAMPT	1.54745
Cutaneous	GSK3 Inhibitor	GSK3B	1.56758
Cutaneous	PLX-7904	BRAF	1.75707
Cutaneous	Vemurafenib	BRAF	1.88269
Cutaneous	PLX-4720	BRAF	1.92945
Cutaneous	Mubritinib	ERBB2	2.11222
Cutaneous	SB-590885	BRAF	2.18611
Cutaneous	Deguelin	PIK3CA	2.18906
Cutaneous	Manassantin A	HIF1A	2.41269
Cutaneous	PLX-8394	BRAF	2.75153
Cutaneous	Antimycin A		2.7639
Cutaneous	GSK-1016790A	TRPV4	3.16763
Cutaneous	Encorafenib	BRAF	3.31447
